# Supplementary material for: Ketamine impairs growth cone and synaptogenesis in human GABAergic projection neurons via GSK-3β and HDAC6 signaling
Source: Mol Psychiatry. 2022 Nov 21;29(6):1647–59. doi: 10.1038/s41380-022-01864-5 (PMC11371642; doi:10.1038/s41380-022-01864-5)
Supplement: Supplementary file 2 — Supplementary Material II [file 41380_2022_1864_MOESM2_ESM.xlsx]

## Sheet: Table S3
Figure		one-way ANOVA results
		Mian effect				Multiple comparisons (adjusted p value)
	Graph Name	n	F (DFn, DFd)	P value		Vehicle(0) vs. Ketamine (10μM)	Vehicle (0) vs. Ketamine (100μM)
Figure 1B	Soma size (μm2)	60	F (2, 177) = 2.712	0.0692		0.5649	0.0552
	Soma with filopodia (%)	15	F (2, 42) = 0.06906	0.9334		0.9272	0.9856
	Soma filopodia number	50	F (2, 147)=5.19	0.0008		0.4136	0.0006
	Soma filopodia length (μm)	23	F (2, 72) = 4.401	0.0157		0.1542	0.0125
Figure 1D	Growth cone number	20	F (2, 57) = 17.25	<0.0001		0.8554	<0.0001
	MSN with growth cone (%)	15	F (2, 42) = 1.028	0.3666		0.7879	0.3338
	Growth cone filopodia number	25	F (2, 69) = 4.234	0.0184		0.9441	0.0256
	Filopodia length (μm)	25	F (2, 72) = 1.255	0.2913		0.5976	0.2654
Figure 2B	Total neurite length (μm)	22	F (2, 63) = 5.661	0.0055		0.9727	0.0101
	Neurite number	30	F (2, 87) = 1.834	0.166		0.9198	0.3306
Figure 2D	Spines density / μm	18	F (2, 50) = 3.823	0.0285		0.9882	0.0435
	Spine length (μm)	23	F (2, 66) = 0.7903	0.4579		>0.9999	0.5272
Figure 2E	Synaptophysin puncta / μm2 dendrite	15	F (2, 42) = 7.300	0.0019		0.6233	0.0237
	Synaptophysin puncta / μm dendrite	21	F (2, 60) = 4.137	0.0208		>0.9999	0.0411
	Synaptophysin puncta / μm spine	23	F (2, 67) = 4.346	0.0168		0.9987	0.0372
Figure 3B	Synapses number (average per field)	10	F (2, 23) = 0.2324	0.7945		0.9428	0.8792
	Detached or shrink synapses percentage (%)	10	F (2, 23) = 11.12	0.0004		0.9979	0.0006
Figure 3E	Number of Ca2+ events / min	10	F (2, 27) = 5.480	0.0101		0.2068	0.0073
		one-way ANOVA results
		Mian effect				Multiple comparisons (adjusted p value)
	Graph Name	n	F (DFn, DFd)	P value		Vehicle vs. GSK-3β siRNA	Vehicle vs. Ketamine	Vehicle vs. GSk-3β siRNA+Ketamine	GSK-3β siRNA vs. Ketamine	GSK-3β siRNA vs. GSk-3β siRNA+Ketamine	Ketamine vs. GSk-3β siRNA+Ketamine
Figure 4C	Growth cone number	17	F (3, 64) = 8.598	<0.0001		0.8085	0.0018	0.2894	<0.0001	0.0245	0.0452
	MSN with growth cone (%)	10	F (3, 36) = 0.4070	0.7489		0.9985	0.9229	0.8771	0.8592	0.7997	0.9993
	Filopodia number	18	F (3, 67) = 29.60	<0.0001		0.9681	<0.0001	0.808	<0.0001	0.5384	<0.0001
	Filopodia length (μm)	49	F (3, 192) = 2.262	0.0826		0.7852	0.0963	0.1826	0.5091	0.6974	0.9907
Figure 4E	Total neurite length (μm)	21	F (3, 80) = 16.83	<0.0001		0.9906	<0.0001	0.1816	<0.0001	0.3093	0.0003
	Neurite number	28	F (3, 108) = 4.922	0.003		0.907	0.0404	0.9578	0.0058	0.9983	0.0097
	Spines density (/μm)	14	F (3, 52) = 9.334	<0.0001		0.9915	0.0001	0.8679	0.0004	0.963	0.0018
Figure 4H	Total neurite length (μm)	29	F (3, 112) = 4.629	0.0043		0.984	0.0063	0.9164	0.0187	0.9917	0.0411
	Neurite number	27	F (3, 104) = 0.8049	0.4939		0.9687	0.4335	0.9302	0.7151	0.9988	0.8008
	Bassoon puncta / μm neurite	45	F (3, 176) = 16.85	<0.0001		0.97	<0.0001	0.0533	<0.0001	0.1504	0.0012
		one-way ANOVA results
		Mian effect				Multiple comparisons (adjusted p value)
	Graph Name	n	F (DFn, DFd)	P value		Vehicle vs. Mk-801	Vehicle vs. CHIR-99201	Vehicle vs. Ketamine	Vehicle vs. CHIR-99201+Ketamine	Mk-801 vs. CHIR-99201	Mk-801 vs. Ketamine	Mk-801 vs. CHIR-99201+Ketamine	CHIR-99201 vs. CHIR-99201+Ketamine	CHIR-99201 vs. CHIR-99201+Ketamine	Ketamine vs. CHIR-99201+Ketamine
Figure 5A	Cell counting (GABA+ and Tuj1+)	15	F (4, 70) = 0.4738	0.7548
Figure 5C	Growth cone number	25	F (4, 120) = 7.258	<0.0001		0.8535	0.9991	0.0001	0.7197	0.7197	0.0056	0.9991	<0.0001	0.5615	0.0124
	MSN with growth cone (%)	10	F (4, 45) = 0.7873	0.5395		0.9653	>0.9999	0.6013	0.8554	0.9684	0.9309	0.9969	0.6122	0.863	0.9912
	Filopodia number	24	F (4, 115) = 3.275	0.0139		0.973	0.9981	0.0305	0.8898	0.8898	0.0388	0.9981	0.0125	0.7381	0.0394
	Filopodia length (μm)	25	F (4, 120) = 1.545	0.1935		0.9353	0.9713	0.1694	0.5035	0.9998	0.5864	0.9263	0.4837	0.8668	0.9657
Figure 5E	Total neurite length (μm)	30	F (4, 145) = 9.666	<0.0001		0.5172	0.9113	<0.0001	0.143	0.9531	0.0006	0.9436	<0.0001	0.5862	0.0079
	Neurite number	42	F (4, 205) = 4.104	0.0032		0.8879	0.9994	0.004	0.9282	0.9581	0.0649	>0.9999	0.0086	0.9784	0.038
	Spines density (/μm)	16	F (4, 75) = 11.06	<0.0001		0.9171	0.9656	<0.0001	0.0735	0.9997	<0.0001	0.3823	<0.0001	0.2828	0.0179
Figure 5H	Total neurite length (μm)	39	F (4, 190) = 3.840	0.005		0.9885	>0.9999	0.035	>0.9999	0.9969	0.008	0.9961	0.0233	>0.9999	0.0249
	Neurite number	38	F (4, 185) = 1.744	0.1422		0.8132	0.9888	0.1159	0.9888	0.9744	0.674	0.9744	0.3042	>0.9999	0.3042
	Bassoon puncta / μm neurite	31	F (4, 150) = 23.49	<0.0001		0.947	0.9994	<0.0001	0.8657	0.9858	<0.0001	0.9993	<0.0001	0.9439	<0.0001
		t-test results
	Graph Name	n	t, df	P value
Figure 6A	HDAC6 / GAPDH	3	t=6.407, df=4	0.003
	pHDAC6 / GAPDH	3	t=2.408, df=4	0.0737
Figure 6B	HDAC6 mRNA (relative expression)	3	t=9.912, df=4	0.0006
Figure 6E	% ROI colocalization (	5	t=4.782, df=8	0.0014
		one-way ANOVA results
		Mian effect				Multiple comparisons (adjusted p value)
	Graph Name	n	F (DFn, DFd)	P value		Vehicle vs. HDAC6 shRNA	Vehicle vs. HDAC6 shRNA+Ketamine	Vehicle vs. Control shRNA+Ketamine	Vehicle vs. Control shRNA	HDAC6 shRNA vs. HDAC6 shRNA+Ketamine	HDAC6 shRNA vs. Control shRNA+Ketamine	HDAC6 shRNA vs. Control shRNA	HDAC6 shRNA+Ketamine vs. Control shRNA+Ketamine	HDAC6 shRNA+Ketamine vs. Control shRNA	Control shRNA+Ketamine vs. Control shRNA
Figure 7C	Growth cone number	25	F (4, 120) = 8.188	<0.0001		0.0009	0.8971	0.002	>0.9999	0.0176	0.9994	0.0009	0.0335	0.8971	0.002
	MSN with growth cone (%)	20	F (4, 95) = 0.4194	0.7943		0.9004	0.7358	0.9525	0.8891	0.9971	0.9998	>0.9999	0.9861	0.998	0.9996
	Filopodia number	24	F (4, 115) = 5.395	0.0005		0.0112	0.0258	0.0149	0.9957	0.9986	>0.9999	0.0336	0.9997	0.0703	0.0433
	Filopodia length (μm)	20	F (4, 95) = 0.1500	0.9626		0.9719	0.9951	0.9578	0.9978	0.9994	>0.9999	0.9981	0.9981	>0.9999	0.9957
Figure 7E	Total neurite length (μm)	30	F (4, 145) = 13.71	<0.0001		<0.0001	0.1134	<0.0001	0.7914	0.0071	0.9981	<0.0001	0.0186	0.691	0.0002
	Neurite number	30	F (4, 145) = 6.257	0.0001		0.0047	0.9162	0.0026	0.9866	0.0585	0.9998	0.0232	0.0373	0.9972	0.014
	Spines density (/μm)	21	F (4, 100) = 4.860	0.0013		0.0249	0.423	0.0053	0.9937	0.6855	0.9864	0.074	0.3691	0.6847	0.019
	SYP puncta / μm neurite	21	F (4, 100) = 0.9049	0.4642		0.5529	0.8203	0.5938	0.9959	0.9917	>0.9999	0.7803	0.9954	0.9556	0.8139
Figure 7H	Total neurite length (μm)	36	F (4, 175) = 14.13	<0.0001		<0.0001	0.363	<0.0001	0.9981	0.0254	0.9788	<0.0001	0.0041	0.2123	<0.0001
	Neurite number	46	F (4, 225) = 1.036	0.3894		0.8436	0.9861	0.2954	0.888	0.9861	0.888	>0.9999	0.6057	0.994	0.8436
	Bassoon puncta / μm neurite	24	F (4, 115) = 6.734	<0.0001		0.0122	0.2375	<0.0001	0.0903	0.7554	0.392	0.9477	0.0293	0.9909	0.0949
		t-test results
	Graph Name	n	t, df	P value
Supplementary Figure 2C	GSK-3β / β-actin	3	t=4.296, df=4	0.0127
	pGSK-3β / β-actin	3	t=6.467, df=4	0.0029
Supplementary Figure 2D	GSK-3β mRNA (relative expression)	3	t=3.238, df=4	0.0317
Supplementary Figure 2F	GSK-3β / GAPDH	3	t=14.63, df=4	0.0001
Supplementary Figure 2G	GSK-3β mRNA (relative expression)	3	t=11.01, df=6	<0.0001
		one-way ANOVA results
		Mian effect				Multiple comparisons (adjusted p value)
	Graph Name	n	F (DFn, DFd)	P value		Vehicle vs. HDAC6 shRNA	Vehicle vs. Control shRNA	HDAC6 shRNA vs. Control shRNA
Supplementary Figure 4B	GSK-3β / β-actin	3	F (2, 6) = 74.58	<0.0001		<0.0001	0.6909	0.0001
Supplementary Figure 4C	HDAC6 mRNA (relative expression)	4	F (2, 9) = 9.140	0.0068		0.0116	0.9971	0.013
